# Supplementary material for: Characterization of Autochthonous Lactic Acid Bacteria Isolated from a Traditional Ethiopian Beverage, Tella
Source: Foods. 2024 Feb 14;13(4):575. doi: 10.3390/foods13040575 (PMC10888401; doi:10.3390/foods13040575)
Supplement: Supplementary file 1 [file foods-13-00575-s001.zip]

Archive with 1 entries (1 files):
- foods-2843694-supplementary.pdf
